# Supplementary material for: Surveillance of tuberculosis incidence and mortality through spatio-temporal analysis in Oyo State, Nigeria
Source: PLoS One. 2025 Jul 16;20(7):e0311739. doi: 10.1371/journal.pone.0311739 (PMC12266401; doi:10.1371/journal.pone.0311739)
Supplement: S1 Table — (XLS) [file pone.0311739.s001.xls]

## Sheet: Planilha1
COD	LGA	Population	N_Cases_total	N_Death
632	Afijio	134173	227	38
633	Akinyele	211811	868	12
634	Atiba	168246	819	37
635	Atisbo	109965	148	8
636	Egbeda	283643	404	5
637	IbadanNorth-East	308119	3002	136
638	IbadanNorth-West	331444	2938	64
639	IbadanNorth	154029	1842	0
640	IbadanSouth-East	266457	1484	71
641	IbadanSouth-West	283098	4750	160
642	Ibarapa Central	103243	867	0
643	Ibarapa East	117182	791	1
644	Ibarapa North	100293	472	13
645	Ido	104087	580	16
646	Irepo	121240	278	5
647	Iseyin	255619	706	44
648	Itesiwaju	127391	173	23
649	Iwajowa	102847	201	0
650	Kajola	200528	521	26
651	Lagelu	148133	317	8
652	Ogbomosho North	198859	1132	121
653	Ogbomosho South	100379	619	35
654	Ogo-Oluw	65198	131	3
655	Olorunsogo	81339	278	1
656	Oluyole	203461	1150	0
657	Ona-Ara	265571	942	64
658	Orelope	104004	201	3
659	Ori-Ire	149408	124	7
660	Oyo East	124095	1401	118
661	Oyo West	136457	501	33
662	Saki East	108957	125	2
663	Saki West	273268	604	73
664	Surulere	140339	74	6
